# Supplementary material for: Crystal structure and Hirshfeld surface analysis of trans-2,5-di­methyl­piperazine-1,4-diium tetra­chlorido­cobaltate(II)
Source: Acta Crystallogr E Crystallogr Commun. 2021 Mar 26;77(Pt 4):424–7. doi: 10.1107/S2056989021002954 (PMC8025852; doi:10.1107/S2056989021002954)
Supplement: Supplementary file 1 [file e-77-00424-sup1.cif]

##############################################################################
#                                                                            #
# This CIF contains the data in a paper accepted for publication in          #
# Acta Crystallographica Section E. It conforms to the requirements of       #
# Notes for Authors for Acta Crystallographica Section E, and has been       #
# peer reviewed under the auspices of the IUCr Commission on Journals.       #
#                                                                            #
# Full details of the Crystallographic Information File format               #
# are given in the paper "The Crystallographic Information File (CIF):       #
# a New Standard Archive File for Crystallography" by S. R. Hall, F. H.      #
# Allen and I. D. Brown [Acta Cryst. (1991), A47, 655-685].                  #
#                                                                            #
# The current version of the core CIF dictionary is obtainable from          #
# ftp://ftp.iucr.org/pub/cif_core.dic.                                       #
#                                                                            #
# Software is freely available for graphical display of the structure(s)     #
# in this CIF. For information consult the CIF software page                 #
# http://www.iucr.org/resources/cif/software.                                #
#                                                                            #
# This file may be used for bona fide research purposes within the           #
# scientific community so long as proper attribution is given to the journal # 
# article from which it was obtained.                                        #
#                                                                            #
##############################################################################
data_I
_audit_creation_method     'SHELXL-2017/1'
_journal_date_recd_electronic     2021-03-10
_journal_date_accepted     2021-03-19
_journal_name_full     'Acta Crystallographica, Section E'
_journal_year     2021
_journal_volume     77
_journal_issue      4
_journal_page_first     424
_journal_page_last     427
_journal_paper_category     GM
_journal_paper_doi     10.1107/S2056989021002954
_journal_coeditor_code     HB7971
_publ_contact_author_name     'LANDOLSI, Meriem'
_publ_contact_author_address
;
Universit\'e de Carthage,
Facult\'e des Sciences de Bizerte, LR13ES08
Laboratoire denChimie des Mat\'eriaux,
7021, Zarzouna Bizerte,
Tunisia
;
_publ_contact_author_email     ' landolsimeriem@gmail.com'
_publ_section_title
;
Crystal structure and Hirshfeld surface analysis of
<i>trans</i>-2,5-dimethylpiperazine-1,4-diium tetrachloridocobaltate(II)
;
_publ_section_title_footnote     .
loop_
    _publ_author_name
    _publ_author_footnote
    _publ_author_address
    'Landolsi, Meriem' .
;
Universit\'e de Carthage,
Facult\'e des Sciences de Bizerte, LR13ES08
Laboratoire de Chimie des Mat\'eriaux,
7021, Zarzouna Bizerte,
Tunisia
;
    'Abid, Sonia' .
;
Universit\'e de Carthage,
Facult\'e des Sciences de Bizerte, LR13ES08
Laboratoire de Chimie des Mat\'eriaux,
7021, Zarzouna Bizerte,
Tunisia
;
_publ_section_synopsis
;
In the title molecular salt, (C~6~H~16~N~2~)[CoCl~4~], the complete dication is
generated by crystallographic inversion symmetry and the piperazine ring
adopts a chair conformation with the pendant methyl groups in equatorial
orientations. The complete dianion is generated by crystallographic twofold
symmetry. In the crystal, the (C~6~H~16~N~2~)^2+^ and [CoCl~4~]^2-^ ions are
linked by N---H...Cl, N---H...(C,Cl) and C---H...Cl hydrogen bonds, thereby
forming a two-dimensional supramolecular network.
;
_chemical_name_systematic
;
<i>trans</i>-2,5-Dimethylpiperazine-1,4-diium tetrachloridocobaltate(II)
;
_chemical_name_common     ?
_chemical_formula_moiety     '(C6 H16 N) [Co Cl4]'
_chemical_formula_sum     'C6 H16 Cl4 Co N2'
_chemical_formula_iupac     'C6 H16 N2 2+, Cl4 Co 2-'
_chemical_formula_weight     316.94
_chemical_melting_point     ?
_space_group_crystal_system     monoclinic
_space_group_name_H-M_alt     'C 2/c'
_space_group_name_Hall     '-C 2yc'
loop_
    _space_group_symop_operation_xyz
    'x, y, z'
    '-x, y, -z+1/2'
    'x+1/2, y+1/2, z'
    '-x+1/2, y+1/2, -z+1/2'
    '-x, -y, -z'
    'x, -y, z-1/2'
    '-x+1/2, -y+1/2, -z'
    'x+1/2, -y+1/2, z-1/2'
_cell_length_a     7.6431(3)
_cell_length_b     11.9347(6)
_cell_length_c     14.0058(7)
_cell_angle_alpha     90
_cell_angle_beta     95.519(4)
_cell_angle_gamma     90
_cell_volume     1271.66(10)
_cell_formula_units_Z     4
_cell_measurement_reflns_used     2258
_cell_measurement_theta_min     4.12
_cell_measurement_theta_max     29.02
_cell_measurement_temperature     293(2)
_exptl_crystal_description     prism
_exptl_crystal_colour     blue
_exptl_crystal_size_max     0.150
_exptl_crystal_size_mid     0.100
_exptl_crystal_size_min     0.080
_exptl_crystal_density_diffrn     1.655
_exptl_crystal_density_meas     ?
_exptl_crystal_density_method     ?
_exptl_crystal_F_000     644
_exptl_absorpt_coefficient_mu     2.152
_exptl_absorpt_correction_type     multi-scan
_exptl_absorpt_process_details
;
(CrysAlisPro; Agilent 2014)
;
_exptl_absorpt_correction_T_min     0.81580
_exptl_absorpt_correction_T_max     1.00000
_diffrn_ambient_temperature     293(2)
_diffrn_source     ?
_diffrn_radiation_type     MoK\a
_diffrn_radiation_wavelength     0.71073
_diffrn_measurement_device_type
                               'Agilent SuperNova, Single source at offset, Eos'
_diffrn_measurement_device     'four-circle diffractometer'
_diffrn_measurement_method     '\w scans'
_diffrn_detector     'CCD plate'
_diffrn_detector_area_resol_mean     16.0233
_diffrn_reflns_number     4627
_diffrn_reflns_av_R_equivalents     0.0292
_diffrn_reflns_av_unetI/netI     0.0279
_diffrn_reflns_theta_min     3.386
_diffrn_reflns_theta_max     29.113
_diffrn_reflns_theta_full     25.242
_diffrn_measured_fraction_theta_max     0.906
_diffrn_measured_fraction_theta_full     0.997
_diffrn_reflns_limit_h_min     -10
_diffrn_reflns_limit_h_max     9
_diffrn_reflns_limit_k_min     -15
_diffrn_reflns_limit_k_max     15
_diffrn_reflns_limit_l_min     -18
_diffrn_reflns_limit_l_max     13
_refine_special_details     ?
_reflns_number_total     1546
_reflns_number_gt     1370
_reflns_threshold_expression     'I > 2\s(I)'
_refine_ls_structure_factor_coef     Fsqd
_refine_ls_matrix_type     full
_refine_ls_R_factor_all     0.0334
_refine_ls_R_factor_gt     0.0283
_refine_ls_wR_factor_gt     0.0699
_refine_ls_wR_factor_ref     0.0741
_refine_ls_goodness_of_fit_ref     1.081
_refine_ls_restrained_S_all     1.081
_refine_ls_number_reflns     1546
_refine_ls_number_parameters     60
_refine_ls_number_restraints     0
_refine_ls_hydrogen_treatment     constr
_refine_ls_weighting_scheme     calc
_refine_ls_weighting_details
              'w=1/[\s^2^(Fo^2^)+(0.0365P)^2^+0.5150P] where P=(Fo^2^+2Fc^2^)/3'
_atom_sites_solution_hydrogens     geom
_atom_sites_solution_primary     ?
_atom_sites_solution_secondary     ?
_refine_ls_shift/su_max     0.027
_refine_ls_shift/su_mean     0.006
_refine_diff_density_max     0.272
_refine_diff_density_min     -0.590
_refine_ls_extinction_method     none
_refine_ls_extinction_coef     .
loop_
    _atom_type_symbol
    _atom_type_description
    _atom_type_scat_dispersion_real
    _atom_type_scat_dispersion_imag
    _atom_type_scat_source
    'C' 'C' 0.0033 0.0016
                         'International Tables Vol C Tables 4.2.6.8 and 6.1.1.4'
    'H' 'H' 0.0000 0.0000
                         'International Tables Vol C Tables 4.2.6.8 and 6.1.1.4'
    'N' 'N' 0.0061 0.0033
                         'International Tables Vol C Tables 4.2.6.8 and 6.1.1.4'
    'Cl' 'Cl' 0.1484 0.1585
                         'International Tables Vol C Tables 4.2.6.8 and 6.1.1.4'
    'Co' 'Co' 0.3494 0.9721
                         'International Tables Vol C Tables 4.2.6.8 and 6.1.1.4'
_computing_data_collection
;
CrysalisPro (Agilent, 2014)
;
_computing_cell_refinement
;
CrysalisPro (Agilent, 2014)
;
_computing_data_reduction
;
CrysalisPro (Agilent, 2014)
;
_computing_structure_solution
;
SIR-92 (Altomare <i>et al.</i>,  1994)
;
_computing_structure_refinement
;
<i>SHELXL2017/1</i> (Sheldrick, 2015)
;
_computing_molecular_graphics
;
DIAMOND (Brandenburg, 2006) and ORTEP-III (Burnett & Johnson,
1996)
;
_computing_publication_material     ?
loop_
    _atom_site_type_symbol
    _atom_site_label
    _atom_site_fract_x
    _atom_site_fract_y
    _atom_site_fract_z
    _atom_site_U_iso_or_equiv
    _atom_site_adp_type
    _atom_site_calc_flag
    _atom_site_occupancy
    _atom_site_disorder_assembly
    _atom_site_disorder_group
    Co Co1 0.500000 0.52995(3) 0.750000 0.02694(13) Uani d 1 . .
    Cl Cl1 0.74705(6) 0.42227(4) 0.77647(3) 0.03237(14) Uani d 1 . .
    Cl Cl2 0.54849(7) 0.62944(5) 0.61790(4) 0.04332(16) Uani d 1 . .
    N N1 0.9250(2) 0.51194(13) 0.58839(11) 0.0276(3) Uani d 1 . .
    H H1A 1.015221 0.493869 0.630538 0.033 Uiso calc 1 . .
    H H1B 0.833857 0.527625 0.621121 0.033 Uiso calc 1 . .
    C C1 0.8798(2) 0.41357(16) 0.52524(14) 0.0290(4) Uani d 1 . .
    H H1C 0.774246 0.429831 0.483440 0.035 Uiso calc 1 . .
    H H1D 0.856092 0.349324 0.564406 0.035 Uiso calc 1 . .
    C C2 1.0282(2) 0.38575(15) 0.46508(13) 0.0272(4) Uani d 1 . .
    H H2 1.130901 0.361989 0.507561 0.033 Uiso calc 1 . .
    C C3 0.9775(3) 0.29268(17) 0.39440(16) 0.0404(5) Uani d 1 . .
    H H3A 0.947344 0.226813 0.428597 0.061 Uiso calc 1 . .
    H H3B 0.878228 0.315843 0.351734 0.061 Uiso calc 1 . .
    H H3C 1.074621 0.276353 0.358031 0.061 Uiso calc 1 . .
loop_
    _atom_site_aniso_label
    _atom_site_aniso_U_11
    _atom_site_aniso_U_22
    _atom_site_aniso_U_33
    _atom_site_aniso_U_12
    _atom_site_aniso_U_13
    _atom_site_aniso_U_23
    Co1 0.02007(18) 0.0374(2) 0.0236(2) 0.000 0.00304(14) 0.000
    Cl1 0.0239(2) 0.0401(3) 0.0327(3) 0.00345(18) 0.00040(18) 0.00462(18)
    Cl2 0.0334(3) 0.0564(3) 0.0408(3) 0.0047(2) 0.0073(2) 0.0198(2)
    N1 0.0252(7) 0.0368(8) 0.0217(8) -0.0012(6) 0.0072(6) 0.0004(6)
    C1 0.0262(9) 0.0337(10) 0.0279(10) -0.0075(7) 0.0065(7) -0.0013(7)
    C2 0.0253(8) 0.0307(9) 0.0255(9) 0.0012(7) 0.0023(7) 0.0026(7)
    C3 0.0450(11) 0.0375(11) 0.0394(12) -0.0026(9) 0.0074(10) -0.0076(9)
_geom_special_details
;
 All esds (except the esd in the dihedral angle between two l.s. planes)
 are estimated using the full covariance matrix.  The cell esds are taken
 into account individually in the estimation of esds in distances, angles
 and torsion angles; correlations between esds in cell parameters are only
 used when they are defined by crystal symmetry.  An approximate (isotropic)
 treatment of cell esds is used for estimating esds involving l.s. planes.
;
loop_
    _geom_bond_atom_site_label_1
    _geom_bond_atom_site_label_2
    _geom_bond_site_symmetry_2
    _geom_bond_distance
    _geom_bond_publ_flag
    Co1 Cl2 2_656 2.2588(5) ?
    Co1 Cl2 . 2.2588(5) ?
    Co1 Cl1 . 2.2846(5) ?
    Co1 Cl1 2_656 2.2847(5) ?
    N1 C1 . 1.490(2) ?
    N1 C2 5_766 1.494(2) ?
    N1 H1A . 0.8900 ?
    N1 H1B . 0.8900 ?
    C1 C2 . 1.513(2) ?
    C1 H1C . 0.9700 ?
    C1 H1D . 0.9700 ?
    C2 C3 . 1.513(3) ?
    C2 H2 . 0.9800 ?
    C3 H3A . 0.9600 ?
    C3 H3B . 0.9600 ?
    C3 H3C . 0.9600 ?
loop_
    _geom_angle_atom_site_label_1
    _geom_angle_atom_site_label_2
    _geom_angle_atom_site_label_3
    _geom_angle_site_symmetry_1
    _geom_angle_site_symmetry_3
    _geom_angle
    _geom_angle_publ_flag
    Cl2 Co1 Cl2 2_656 . 116.57(3) ?
    Cl2 Co1 Cl1 2_656 . 111.157(19) ?
    Cl2 Co1 Cl1 . . 103.324(18) ?
    Cl2 Co1 Cl1 2_656 2_656 103.325(18) ?
    Cl2 Co1 Cl1 . 2_656 111.155(19) ?
    Cl1 Co1 Cl1 . 2_656 111.54(3) ?
    C1 N1 C2 . 5_766 113.54(15) ?
    C1 N1 H1A . . 108.9 ?
    C2 N1 H1A 5_766 . 108.9 ?
    C1 N1 H1B . . 108.9 ?
    C2 N1 H1B 5_766 . 108.9 ?
    H1A N1 H1B . . 107.7 ?
    N1 C1 C2 . . 111.10(14) ?
    N1 C1 H1C . . 109.4 ?
    C2 C1 H1C . . 109.4 ?
    N1 C1 H1D . . 109.4 ?
    C2 C1 H1D . . 109.4 ?
    H1C C1 H1D . . 108.0 ?
    N1 C2 C1 5_766 . 109.15(14) ?
    N1 C2 C3 5_766 . 109.31(16) ?
    C1 C2 C3 . . 111.50(16) ?
    N1 C2 H2 5_766 . 108.9 ?
    C1 C2 H2 . . 108.9 ?
    C3 C2 H2 . . 108.9 ?
    C2 C3 H3A . . 109.5 ?
    C2 C3 H3B . . 109.5 ?
    H3A C3 H3B . . 109.5 ?
    C2 C3 H3C . . 109.5 ?
    H3A C3 H3C . . 109.5 ?
    H3B C3 H3C . . 109.5 ?
loop_
    _geom_torsion_atom_site_label_1
    _geom_torsion_atom_site_label_2
    _geom_torsion_atom_site_label_3
    _geom_torsion_atom_site_label_4
    _geom_torsion_site_symmetry_1
    _geom_torsion_site_symmetry_2
    _geom_torsion_site_symmetry_3
    _geom_torsion_site_symmetry_4
    _geom_torsion
    _geom_torsion_publ_flag
    C2 N1 C1 C2 5_766 . . . 56.5(2) ?
    N1 C1 C2 N1 . . . 5_766 -54.0(2) ?
    N1 C1 C2 C3 . . . . -174.91(16) ?
loop_
    _geom_hbond_atom_site_label_D
    _geom_hbond_atom_site_label_H
    _geom_hbond_atom_site_label_A
    _geom_hbond_site_symmetry_A
    _geom_hbond_distance_DH
    _geom_hbond_distance_HA
    _geom_hbond_distance_DA
    _geom_hbond_angle_DHA
    _geom_hbond_publ_flag
    N1 H1A Cl1 2_756 0.89 2.30 3.1777(2) 171 yes
    N1 H1B Cl1 . 0.89 2.65 3.2594(2) 126 yes
    N1 H1B Cl2 . 0.89 2.49 3.2631(2) 145 yes
    C1 H1C Cl2 5_666 0.97 2.82 3.7065(2) 153 yes
_shelx_space_group_comment
;
 The symmetry employed
 for this shelxl
 refinement is uniquely
 defined by the
 following loop, which
 should always be
 used as a
 source of symmetry
 information in preference
 to the above
 space-group names. They
 are only intended
 as comments.
;
_shelx_estimated_absorpt_T_min     0.738
_shelx_estimated_absorpt_T_max     0.847
